# Supplementary material for: Aphrodisiac Performance of Bioactive Compounds from Mimosa pudica Linn.: In Silico Molecular Docking and Dynamics Simulation Approach
Source: Molecules. 2022 Jun 13;27(12):3799. doi: 10.3390/molecules27123799 (PMC9229059; doi:10.3390/molecules27123799)
Supplement: Supplementary file 1 [file molecules-27-03799-s001.zip]

Archive with 1 entries (1 files):
- molecules-1735970-supplementary.pdf
